# Supplementary material for: Preventive strategies for recurrent urinary tract infections in premenopausal women: A scoping review
Source: Eur J Gen Pract. 2026 May 14;32(1):2661165. doi: 10.1080/13814788.2026.2661165 (PMC13178043; doi:10.1080/13814788.2026.2661165)
Supplement: Supplemental Material [file IGEN_A_2661165_SM9419.zip]

Archive with 3 entries (2 files):
- IGEN_2661165_suppl_data/
- IGEN_2661165_suppl_data/ejgp-2025-0250-File005.docx
- IGEN_2661165_suppl_data/ejgp-2025-0250-File006.docx
